# Supplementary material for: Influence of Elevated Potassium Fertilization on Structural and Functional Properties of Sweet Potato Root Tuber Starch
Source: Foods. 2024 Dec 2;13(23):3890. doi: 10.3390/foods13233890 (PMC11640388; doi:10.3390/foods13233890)
Supplement: Supplementary file 1 [file foods-13-03890-s001.zip]

Archive with 1 entries (1 files):
- foods-3292398-supplementary.pdf
